# Supplementary material for: Combined proteomic/transcriptomic signature of recurrence post-liver transplantation for hepatocellular carcinoma beyond Milan
Source: Clin Proteomics. 2021 Nov 18;18:27. doi: 10.1186/s12014-021-09333-x (PMC8600773; doi:10.1186/s12014-021-09333-x)
Supplement: Supplementary file 5 — Additional file 5: Table S1. Total number of proteins identified in each HCC explant sample before and after filtering. [file 12014_2021_9333_MOESM5_ESM.xlsx]

## Sheet: Table S1
Table S1. Total number of proteins identified in each HCC explant sample before and after filtering. R, recurrent HCC; NR, non-recurrent HCC; HCC, Hepatocellular carcinoma.
Name	Group	Total proteins before filtering	Total proteins after filtering
Sample 1	R	3675	3437
Sample 10	NR	2304	2209
Sample 11	NR	4976	4378
Sample 12	R	5036	4307
Sample 2	R	4488	4073
Sample 3	NR	5054	4348
Sample 4	NR	5297	4393
Sample 5	R	2730	2629
Sample 6	R	4664	4218
Sample 7	R	4010	3690
Sample 9	R	4586	3978
