# Supplementary material for: Combined proteomic/transcriptomic signature of recurrence post-liver transplantation for hepatocellular carcinoma beyond Milan
Source: Clin Proteomics. 2021 Nov 18;18:27. doi: 10.1186/s12014-021-09333-x (PMC8600773; doi:10.1186/s12014-021-09333-x)
Supplement: Supplementary file 6 — Additional file 6: Table S2. Proteins significantly differentially expressed in HCC samples that go on to develop HCC recurrence compared to those that do not recur. NR, non-recurrence; R, recurrence. [file 12014_2021_9333_MOESM6_ESM.xlsx]

## Sheet: Table S2
Table S2. Proteins significantly differentially expressed in HCC samples that go on to develop HCC recurrence compared to those that do not recur. NR, non-recurrence; R, recurrence; HCC, Hepatocellular carcinoma.
Gene names	Protein names	Majority protein IDs	Median Intensity R	Median Intensity NR	R vs NR fold change	Peptides	Unique peptides	MS/MS Count	Student's t-test p-value R_NR	Student's t-test Difference R_NR	Student's t-test Test statistic R_NR
ACTG1	Actin, cytoplasmic 2;Actin, cytoplasmic 2, N-terminally processed	P63261	4.11309e+06	269219	15.2779	44	2	16	0.0178501	4.18846	2.89117
SNF8	Vacuolar-sorting protein SNF8	Q96H20-2;Q96H20	1.6127e+06	139649	11.5483	3	3	6	0.0176785	3.43516	2.89711
DCTN3	Dynactin subunit 3	O75935-3;O75935-2;O75935	1.5827e+06	177414	8.92095	2	2	5	0.0105762	2.86391	3.21486
PRPSAP2	Phosphoribosyl pyrophosphate synthase-associated protein 2	O60256;O60256-4;O60256-3;O60256-2	1.0446e+06	169924	6.14745	4	3	5	0.00666977	2.63844	3.5051
LGALS3BP	Galectin-3-binding protein	Q08380	5.0097e+07	8.5829e+06	5.83684	20	20	111	0.025604	4.13109	2.67044
CDC34	Ubiquitin-conjugating enzyme E2 R1	P49427	684670	128000	5.34897	2	1	5	0.0122027	3.04883	3.12587
COL1A2	Collagen alpha-2(I) chain	P08123	4.34899e+06	840319	5.17541	11	11	41	0.0340254	2.8008	2.49706
RNF13	E3 ubiquitin-protein ligase RNF13	O43567;O43567-2	1.0857e+06	230870	4.70263	2	2	6	0.00992858	2.83314	3.25432
BLMH	Bleomycin hydrolase	Q13867	1.374e+07	3.3666e+06	4.08127	14	14	56	0.0474188	2.03531	2.29457
BCAP29	B-cell receptor-associated protein 29	Q9UHQ4;Q9UHQ4-2	1.7244e+06	425586	4.05182	6	6	11	0.0450659	2.51292	2.32566
LANCL1	LanC-like protein 1	O43813	5.92741e+06	1.48882e+06	3.98128	7	7	20	0.044342	2.52157	2.33555
IGKV3-20	Ig kappa chain V-III region HAH;Ig kappa chain V-III region HIC	P18135;P18136	965322	255165	3.78313	5	0	8	0.0482583	3.12255	2.28384
CROT	Peroxisomal carnitine O-octanoyltransferase	Q9UKG9;Q9UKG9-3	5.22689e+06	1.44795e+06	3.60984	11	11	42	0.0239543	2.32944	2.7111
PIP4K2C	Phosphatidylinositol 5-phosphate 4-kinase type-2 gamma	Q8TBX8;Q8TBX8-2;Q8TBX8-3	6.26551e+06	1.75655e+06	3.56694	7	7	21	0.0136767	2.8459	3.05523
IL1RN	Interleukin-1 receptor antagonist protein	P18510-4;P18510-2;P18510;P18510-3	623090	182836	3.40792	1	1	6	0.0113917	2.31374	3.16859
THBS1	Thrombospondin-1	P07996;P07996-2;CON__Q28194	3.37899e+07	1.00889e+07	3.34923	28	27	92	0.0439902	3.31232	2.34042
IMPDH2	Inosine-5-monophosphate dehydrogenase 2	P12268	7.5763e+07	2.3842e+07	3.17772	26	26	171	0.0496765	2.03427	2.26613
TECPR1	Tectonin beta-propeller repeat-containing protein 1	Q7Z6L1;Q7Z6L1-2;Q7Z6L1-4;Q7Z6L1-3	309850	98392.9	3.14911	4	4	9	0.0467511	1.40779	2.30324
HAL	Histidine ammonia-lyase	P42357;P42357-2;P42357-3	2.9173e+07	9.42728e+06	3.09453	23	23	111	0.0197133	3.00582	2.83028
MOV10	Putative helicase MOV-10	Q9HCE1;Q9HCE1-2	1.0525e+07	3.6619e+06	2.8742	18	18	61	0.0452974	1.52519	2.32253
RER1	Protein RER1	O15258	2.0139e+07	7.08807e+06	2.84126	8	8	56	0.0346218	1.27665	2.48647
DYNLT3	Dynein light chain Tctex-type 3	P51808	3.01641e+06	1.12595e+06	2.67899	1	1	9	0.0218243	1.98342	2.76801
HAX1	HCLS1-associated protein X-1	O00165;O00165-2;O00165-3;O00165-4;O00165-5;O00165-6	1.8333e+06	705981	2.59681	8	8	21	0.0177673	1.17175	2.89403
APMAP	Adipocyte plasma membrane-associated protein	Q9HDC9;Q9HDC9-2	4.67749e+08	1.8126e+08	2.58055	17	17	296	0.0444709	1.31548	2.33378
RPA3	Replication protein A 14 kDa subunit	P35244	4.14669e+06	1.65603e+06	2.50399	3	3	22	0.0374895	2.21012	2.43797
LSM1	U6 snRNA-associated Sm-like protein LSm1	O15116	412939	170130	2.4272	3	3	10	0.0291382	1.29699	2.59157
TTI1	TELO2-interacting protein 1 homolog	O43156	194050	80254.5	2.41793	2	2	4	0.0233446	1.61698	2.72685
SERPINA1	Alpha-1-antitrypsin;Short peptide from AAT	P01009;P01009-2;P01009-3	4.87241e+08	2.0734e+08	2.34996	45	45	518	0.00919515	1.35006	3.30237
LGALS3	Galectin-3	P17931	1.4293e+08	6.16102e+07	2.3199	13	13	180	0.0423161	1.7621	2.3641
ADD1	Alpha-adducin	P35611-2;P35611-6;P35611;P35611-3;P35611-4	1.4711e+07	6.57496e+06	2.23743	15	15	78	0.0452792	1.56894	2.32278
LRP1	Prolow-density lipoprotein receptor-related protein 1;Low-density lipoprotein receptor-related protein 1 85 kDa subunit;Low-density lipoprotein receptor-related protein 1 515 kDa subunit;Low-density lipoprotein receptor-related protein 1 intracellular domain	Q07954	1.7958e+08	8.10086e+07	2.2168	86	86	525	0.0412913	1.89319	2.37906
NHLRC3	NHL repeat-containing protein 3	Q5JS37;Q5JS37-2	469218	230932	2.03185	2	2	4	0.0183643	1.86691	2.87374
PKM	Pyruvate kinase PKM	P14618;P14618-3	2.8167e+08	1.4054e+08	2.0042	36	3	342	0.0355392	1.90793	2.47053
GANAB	Neutral alpha-glucosidase AB	Q14697-2	3.8461e+08	1.9677e+08	1.95461	48	2	501	0.0184781	0.910323	2.86995
EIF3F	Eukaryotic translation initiation factor 3 subunit F	O00303	999869	513584	1.94685	3	3	13	0.0416089	1.7253	2.37438
SRI	Sorcin	P30626-3;P30626-2;P30626	9.51677e+06	4.91274e+06	1.93716	7	7	46	0.014994	1.37079	2.99845
AHCY	Adenosylhomocysteinase	P23526;P23526-2	4.04869e+08	2.1038e+08	1.92447	24	24	313	0.021358	1.0895	2.78122
CDC42	Cell division control protein 42 homolog	P60953;P60953-1	5.53849e+07	2.93985e+07	1.88393	15	14	123	0.0487348	1.44062	2.27783
LRPAP1	Alpha-2-macroglobulin receptor-associated protein	P30533	3.2458e+07	1.78615e+07	1.8172	16	16	128	0.0348094	1.13043	2.48318
PNP	Purine nucleoside phosphorylase	P00491	1.5368e+07	8.73396e+06	1.75957	11	11	91	0.0464126	1.16346	2.30768
HIST1H4A	Histone H4	P62805	3.82531e+09	2.21795e+09	1.72471	19	19	699	0.0213342	1.05698	2.78191
PARS2	Probable proline--tRNA ligase, mitochondrial	Q7L3T8	748608	454521	1.64703	3	3	6	0.0446708	1.1879	2.33104
LYRM4	LYR motif-containing protein 4	Q9HD34	3.04891e+06	1.88915e+06	1.6139	4	4	10	0.0480246	0.916038	2.28681
SPTBN1	Spectrin beta chain, non-erythrocytic 1	Q01082;Q01082-2	4.81921e+08	3.391e+08	1.42118	167	12	1440	0.0416682	1.16576	2.37351
AKR1C3	Aldo-keto reductase family 1 member C3	P42330;P42330-2	4.2358e+08	6.39436e+08	0.662428	25	14	431	0.00710364	-0.755017	-3.46508
PPIA	Peptidyl-prolyl cis-trans isomerase A;Peptidyl-prolyl cis-trans isomerase A, N-terminally processed	P62937	1.9547e+09	3.03425e+09	0.644212	21	9	635	0.0073892	-0.531836	-3.44011
CGNL1	Cingulin-like protein 1	Q0VF96	1.1677e+07	2.08855e+07	0.559098	28	27	66	0.0412538	-1.29577	-2.37961
LARS	Leucine--tRNA ligase, cytoplasmic	Q9P2J5;Q9P2J5-2;Q9P2J5-3	8.66861e+06	1.6011e+07	0.541417	18	18	63	0.0256709	-0.91441	-2.66885
HOOK1	Protein Hook homolog 1	Q9UJC3-2;Q9UJC3	2.6053e+06	4.97529e+06	0.523649	12	12	28	0.0287983	-0.942702	-2.59873
HIP1R	Huntingtin-interacting protein 1-related protein	O75146;O75146-2	1.72779e+06	3.69061e+06	0.46816	12	12	35	0.0111601	-1.69529	-3.18138
COPS8	COP9 signalosome complex subunit 8	Q99627-2;Q99627	3.642e+06	8.15545e+06	0.446573	4	4	45	0.048963	-0.943055	-2.27498
HNF1A	Hepatocyte nuclear factor 1-alpha	P20823-3;P20823-2;P20823;P20823-7;P20823-5;P20823-4;P20823-6	496488	1.1178e+06	0.444165	6	6	8	0.0130492	-1.26346	-3.08429
SUPT6H	Transcription elongation factor SPT6	Q7KZ85;Q7KZ85-3	3.37379e+06	7.61009e+06	0.443331	18	18	62	0.0444656	-1.24092	-2.33385
NAPRT	Nicotinate phosphoribosyltransferase	Q6XQN6;Q6XQN6-3;Q6XQN6-2	4.668e+07	1.06921e+08	0.436583	21	21	253	0.0408275	-1.11744	-2.38595
SBF1	Myotubularin-related protein 5	O95248;O95248-4	527759	1.2811e+06	0.411958	8	8	18	0.03468	-1.32691	-2.48545
DTWD2	DTW domain-containing protein 2	Q8NBA8	259839	690774	0.376157	3	3	8	0.0424005	-1.5836	-2.36288
SLC35B1	Solute carrier family 35 member B1	P78383-2	158010	460649	0.343017	1	1	5	0.0233529	-1.62208	-2.72663
SIGMAR1	Sigma non-opioid intracellular receptor 1	Q99720-4;Q99720-3;Q99720	424652	1.2637e+06	0.336038	2	2	7	0.0181486	-1.81936	-2.881
LAMP2	Lysosome-associated membrane glycoprotein 2	P13473-2;P13473;P13473-3	2.0309e+06	6.43341e+06	0.315681	2	2	12	0.043681	-1.79193	-2.34472
CHCHD5	Coiled-coil-helix-coiled-coil-helix domain-containing protein 5	Q9BSY4;Q9BSY4-2	250311	852783	0.293522	3	3	5	0.0482096	-1.43442	-2.28446
NSDHL	Sterol-4-alpha-carboxylate 3-dehydrogenase, decarboxylating	Q15738	3.82869e+06	1.3119e+07	0.291843	9	9	38	0.0268468	-2.30743	-2.64152
HINT2	Histidine triad nucleotide-binding protein 2, mitochondrial	Q9BX68	2.0613e+07	7.1248e+07	0.289313	8	8	89	0.0424069	-1.57262	-2.36279
MVD	Diphosphomevalonate decarboxylase	P53602	943367	3.2632e+06	0.289093	6	6	16	0.0341675	-1.54606	-2.49452
TP53BP2	Apoptosis-stimulating of p53 protein 2	Q13625-2;Q13625;Q13625-3	444357	1.6413e+06	0.270735	6	6	18	0.0318473	-1.95321	-2.53738
FAM45A;FAM45B	Protein FAM45A;Protein FAM45B	Q8TCE6-2;Q8TCE6;Q6NSW5	930599	3.5695e+06	0.260709	4	4	17	0.0350443	-1.33332	-2.47908
C12orf57	Protein C10	Q99622	116894	465740	0.250985	1	1	11	0.0313206	-1.56917	-2.54755
PJA2	E3 ubiquitin-protein ligase Praja-2	O43164-2;O43164	327503	1.3656e+06	0.239824	4	4	11	0.031848	-2.3484	-2.53737
ALDH1A1	Retinal dehydrogenase 1	P00352	4.40449e+08	1.9522e+09	0.225617	57	54	902	0.0483553	-1.52395	-2.28261
NQO2	Ribosyldihydronicotinamide dehydrogenase [quinone]	P16083	1.6367e+07	7.76866e+07	0.21068	14	14	100	0.0090727	-2.34181	-3.31078
NUP205	Nuclear pore complex protein Nup205	Q92621	223457	1.10985e+06	0.20134	7	7	14	0.0395096	-1.78317	-2.40596
GLUL	Glutamine synthetase	P15104	2.91251e+07	1.46135e+08	0.199303	23	23	172	0.0128299	-3.49749	-3.09479
MGST1	Microsomal glutathione S-transferase 1	P10620-2;P10620	3.48731e+07	1.90385e+08	0.183171	6	6	133	0.0164218	-2.08132	-2.94243
MMAB	Cob(I)yrinic acid a,c-diamide adenosyltransferase, mitochondrial	Q96EY8	1.3977e+06	7.94366e+06	0.175951	7	7	20	0.0464697	-2.65269	-2.30693
CYP2A6;CYP2A13	Cytochrome P450 2A6;Cytochrome P450 2A13	P11509;Q16696	3.04629e+07	1.75335e+08	0.173741	33	17	188	0.037188	-3.07961	-2.44289
TAF9	Transcription initiation factor TFIID subunit 9	Q16594	234005	1.6271e+06	0.143817	3	2	6	0.0426341	-2.5221	-2.35953
SQLE	Squalene monooxygenase	Q14534	517479	3.7199e+06	0.139111	10	10	43	0.046263	-2.06133	-2.30965
SUMO3	Small ubiquitin-related modifier 3	P55854;P55854-2	309076	4.54224e+06	0.0680448	2	1	3	0.0440496	-3.60027	-2.33959
HMGN2	Non-histone chromosomal protein HMG-17	P05204	142000	2.24458e+06	0.0632635	4	3	7	0.0202873	-3.19942	-2.8127
GSTA2	Glutathione S-transferase A2	P09210	8.1425e+06	1.55162e+08	0.0524775	31	5	43	0.0458194	-3.02007	-2.31554
