# Supplementary material for: Combined proteomic/transcriptomic signature of recurrence post-liver transplantation for hepatocellular carcinoma beyond Milan
Source: Clin Proteomics. 2021 Nov 18;18:27. doi: 10.1186/s12014-021-09333-x (PMC8600773; doi:10.1186/s12014-021-09333-x)
Supplement: Supplementary file 7 — Additional file 7: Table S3. Significantly enriched pathways among proteins differentially expressed between HCC samples developing recurrence compared to non-recurrent ones. Pathways are determined using pathDIP, and those with adjusted p-value < 0.05 by Benjamini–Hochberg are included. [file 12014_2021_9333_MOESM7_ESM.xlsx]

## Sheet: Table S3
Table S3. Significantly enriched pathways among proteins differentially expressed between HCC samples developing recurrence compared to non-recurrent ones. Pathways are determined using Pathdip, and those with adjusted p-value < 0.05 by Benjamini Hochberg are included. HCC, Hepatocellular carcinoma.
Pathway			REACTOME	REACTOME	REACTOME	REACTOME	EHMN	KEGG	WikiPathways	EHMN	HumanCyc	REACTOME	REACTOME	REACTOME	HumanCyc	HumanCyc	Panther_Pathway	PharmGKB	SMPDB	SMPDB	SMPDB	SMPDB	SMPDB
Source
Gene \ Pathway	Total pathways	Total source databases	Immune System	Innate Immune System	Biological oxidations	Platelet activation, signaling and aggregation	Urea cycle and metabolism of arginine, proline, glutamate, aspartate and asparagine	Drug metabolism - other enzymes	Amino Acid metabolism	Squalene and cholesterol biosynthesis	superpathway of cholesterol biosynthesis	Cholesterol biosynthesis	Gene and protein expression by JAK-STAT signaling after Interleukin-12 stimulation	Interleukin-12 signaling	purine nucleotides degradation	urate biosynthesis/inosine 5,-phosphate degradation	Cholesterol biosynthesis	Ifosfamide Pathway Pharmacokinetics	Ammonia Recycling	Cyclophosphamide Action Pathway	Cyclophosphamide Metabolism Pathway	Ifosfamide Action Pathway	Ifosfamide Metabolism Pathway
unadjusted p-value	N/A	N/A	0.00110711	0.00127793	0.000978625	0.00188165	0.00209076	0.00071767	0.00127828	0.000924197	0.000286061	0.000252673	0.000999677	0.00185838	0.0017047	0.000395338	0.0017047	0.000551612	0.0017047	0.000939257	0.000939257	0.000733012	0.000733012
Benjamini-Hochberg-adjusted p-value	N/A	N/A	0.0334404	0.037635	0.0311573	0.0481866	0.0482925	0.0272715	0.0367272	0.0320207	0.012035	0.012035	0.03099	0.0486483	0.0478128	0.0160589	0.0478128	0.02166	0.0478128	0.0316127	0.0316127	0.026984	0.026984
ACTG1	2	1	y	y
AHCY	1	1			y
ALDH1A1	7	4			y				y									y		y	y	y	y
BLMH	1	1	y
CDC34	2	1	y	y
CDC42	5	1	y	y		y							y	y
COL1A2	2	1	y			y
CYP2A6	7	4			y			y										y		y	y	y	y
DCTN3	1	1	y
GLUL	3	3					y		y										y
GSTA2	5	2	y		y			y					y	y
HAL	2	2							y										y
IGKV3-20	2	1	y	y
IL1RN	1	1	y
IMPDH2	5	3	y	y				y							y	y
LAMP2	3	1	y	y		y
LGALS3	2	1	y	y
LGALS3BP	1	1				y
MGST1	5	3	y	y	y		y	y
MVD	3	3									y	y					y
NAPRT	2	1	y	y
NHLRC3	2	1	y	y
NQO2	1	1			y
NSDHL	3	3								y	y	y
NUP205	3	2	y				y			y
PARS2	1	1					y
PJA2	1	1	y
PKM	3	2	y	y					y
PNP	4	2	y	y											y	y
PPIA	4	1	y	y									y	y
SERPINA1	3	1	y	y		y
SQLE	4	4								y	y	y					y
THBS1	1	1				y
Total genes:			21	14	6	6	4	4	4	3	3	3	3	3	2	2	2	2	2	2	2	2	2
